# Supplementary material for: New 3-Acyl Tetramic Acid Derivatives from the Deep-Sea-Derived Fungus Lecanicillium fusisporum
Source: Mar Drugs. 2022 Apr 6;20(4):255. doi: 10.3390/md20040255 (PMC9031249; doi:10.3390/md20040255)
Supplement: Supplementary file 1 [file marinedrugs-20-00255-s001.zip]

Archive with 2 entries (2 files):
- File S1.cif
- marinedrugs-1654401-SI0405.pdf
