# Supplementary material for: New 3-Acyl Tetramic Acid Derivatives from the Deep-Sea-Derived Fungus Lecanicillium fusisporum
Source: Mar Drugs. 2022 Apr 6;20(4):255. doi: 10.3390/md20040255 (PMC9031249; doi:10.3390/md20040255)
Supplement: Supplementary file 1 [file marinedrugs-20-00255-s001.zip › File S1.cif]

data_xcalibur
_audit_creation_date           2021-06-09
_audit_creation_method         'CrysAlisPro 1.171.39.33c (Rigaku OD, 2017)'
_computing_data_collection     'CrysAlisPro 1.171.39.33c (Rigaku OD, 2017)'
_computing_cell_refinement     'CrysAlisPro 1.171.39.33c (Rigaku OD, 2017)'
_computing_data_reduction      'CrysAlisPro 1.171.39.33c (Rigaku OD, 2017)'
_cell_length_a                  11.32556(9) 
_cell_length_b                  12.19971(10) 
_cell_length_c                  18.52333(15) 
_cell_angle_alpha               90.0 
_cell_angle_beta                90.0 
_cell_angle_gamma               90.0 
_cell_volume                    2559.34(4) 
_cell_measurement_temperature   100.00(10) 
_cell_measurement_reflns_used   11561
_cell_measurement_theta_min     4.7800
_cell_measurement_theta_max     73.7490
_cell_oxdiff_length_a                  11.32535(15) 
_cell_oxdiff_length_b                  12.20090(16) 
_cell_oxdiff_length_c                  18.5219(2) 
_cell_oxdiff_angle_alpha               90.0367(11) 
_cell_oxdiff_angle_beta                90.0125(11) 
_cell_oxdiff_angle_gamma               90.0090(11) 
_cell_oxdiff_volume                    2559.34(6) 
_cell_oxdiff_measurement_reflns_used   11561
_exptl_absorpt_correction_T_min                   0.67013
_exptl_absorpt_correction_T_max                   1.00000
_exptl_absorpt_correction_type            multi-scan
_exptl_absorpt_process_details
;
CrysAlisPro 1.171.39.33c (Rigaku Oxford Diffraction, 2017)
Empirical absorption correction using spherical harmonics,
 implemented in SCALE3 ABSPACK scaling algorithm.
;
_oxdiff_exptl_absorpt_empirical_full_min           0.705
_oxdiff_exptl_absorpt_empirical_full_max           1.583
_oxdiff_exptl_absorpt_empirical_details
;
Empirical correction (ABSPACK) includes:
- Absorption correction using spherical harmonics
- Frame scaling
;
_diffrn_ambient_temperature 100.00(10) 
_diffrn_ambient_environment N~2~
_diffrn_source 'Rotating-anode X-ray tube'
_diffrn_source_type 'Rigaku (Cu) X-ray Source'
_diffrn_radiation_probe x-ray
_diffrn_radiation_type 'Cu K\a'
_diffrn_radiation_wavelength 1.54184
_diffrn_radiation_monochromator mirror
_diffrn_measurement_device 'four-circle diffractometer'
_diffrn_measurement_device_type 'XtaLAB AFC12 (RINC): Kappa single'
_diffrn_detector 'CCD plate'
_diffrn_reflns_number 14430
_diffrn_reflns_av_R_equivalents 0.0199
_diffrn_reflns_av_sigmaI/netI 0.0269
_diffrn_reflns_limit_h_min -13
_diffrn_reflns_limit_h_max 12
_diffrn_reflns_limit_k_min -13
_diffrn_reflns_limit_k_max 14
_diffrn_reflns_limit_l_min -22
_diffrn_reflns_limit_l_max 22
_diffrn_reflns_theta_min 3.6230
_diffrn_reflns_theta_max 74.1071
_diffrn_measured_fraction_theta_max 0.9703
_diffrn_reflns_theta_full 66.9682
_diffrn_measured_fraction_theta_full 0.9996
_diffrn_orient_matrix_type 'CrysAlisPro convention (1999,Acta A55,543-557)'
_diffrn_orient_matrix_UB_11       0.0927536000
_diffrn_orient_matrix_UB_12      -0.0913221000
_diffrn_orient_matrix_UB_13       0.0090107000
_diffrn_orient_matrix_UB_21       0.0790130000
_diffrn_orient_matrix_UB_22       0.0562241000
_diffrn_orient_matrix_UB_23      -0.0566475000
_diffrn_orient_matrix_UB_31       0.0604753000
_diffrn_orient_matrix_UB_32       0.0666506000
_diffrn_orient_matrix_UB_33       0.0602329000
_diffrn_measurement_details
;
List of Runs (angles in degrees, time in seconds):

  # Type    Start    End  Width  t~exp~   \w     \q     \k     \f   Frames
--------------------------------------------------------------------------
  1  \w    -84.00 -47.00   0.50    0.50    --    0.00 -19.00 -60.00   74
  2  \w    -46.00  29.00   0.50    0.50    --    0.00 -77.00-180.00  150
  3  \w    -46.00 -14.00   0.50    0.50    --    0.00 -77.00  90.00   64
  4  \w     94.00 119.00   0.50    1.05    --   95.80 -15.00 150.00   50
  5  \w     72.00 116.00   0.50    1.05    --   95.80  61.00 -90.00   88
  6  \w    121.00 179.00   0.50    1.05    --   95.80  61.00 -90.00  116
  7  \w     86.00 167.00   0.50    1.05    --   95.80  15.00  90.00  162
  8  \w     80.00 185.00   0.50    1.05    --   95.80  30.00  30.00  210
  9  \w     88.00 127.00   0.50    1.05    --   95.80  82.00  90.00   78
 10  \w    160.00 185.00   0.50    1.05    --   95.80  82.00  90.00   50
 11  \w    138.00 183.00   0.50    1.05    --   95.80  82.00  60.00   90
 12  \w    101.00 183.00   0.50    1.05    --   95.80  45.00 -60.00  164
 13  \w    107.00 133.00   0.50    1.05    --   95.80  82.00-180.00   52
 14  \w      6.00  55.00   0.50    1.05    --   95.80 -15.00 150.00   98
;
_diffrn_measurement_method '\w scans'
_diffrn_oxdiff_ac3_digest_frames
;
01f839cef67ec0b432b15f4cc0c7475ed0000309b35
;
_diffrn_oxdiff_ac3_digest_hkl
;
017d3e9fdbd4474a9fb4671d90bfb1c3fd28a9
;
_space_group_IT_number 19
_space_group_crystal_system orthorhombic
_space_group_name_H-M_alt 'P 21 21 21'
_reflns_odcompleteness_completeness		99.96
_reflns_odcompleteness_theta		66.97
_reflns_odcompleteness_iscentric		1
_chemical_oxdiff_formula 'C104 H144 N8 O36 '
